# Supplementary material for: Fibulin-2: A Novel Biomarker for Differentiating Grade II from Grade I Meningiomas
Source: Int J Mol Sci. 2021 Jan 8;22(2):560. doi: 10.3390/ijms22020560 (PMC7827565; doi:10.3390/ijms22020560)
Supplement: Supplementary file 1 [file ijms-22-00560-s001.zip]

Archive with 10 entries (9 files):
- Supplementary Files/
- __MACOSX/._Supplementary Files
- Supplementary Files/.DS_Store
- __MACOSX/Supplementary Files/._.DS_Store
- Supplementary Files/Supplementary data S2.xlsx
- __MACOSX/Supplementary Files/._Supplementary data S2.xlsx
- Supplementary Files/Supplementary data S1.xlsx
- __MACOSX/Supplementary Files/._Supplementary data S1.xlsx
- Supplementary Files/Supplementary data S3.docx
- __MACOSX/Supplementary Files/._Supplementary data S3.docx
