# Supplementary material for: Fibulin-2: A Novel Biomarker for Differentiating Grade II from Grade I Meningiomas
Source: Int J Mol Sci. 2021 Jan 8;22(2):560. doi: 10.3390/ijms22020560 (PMC7827565; doi:10.3390/ijms22020560)
Supplement: Supplementary file 1 [file ijms-22-00560-s001.zip › Supplementary Files/Supplementary data S2.xlsx]

## Sheet: Clinal_demographic details
Sample	Age	Gender	Histological subtype	Location	Grade
D1	87	M	Meningothelial	Fronto-parietal	I	Cell lysates
D2	64	F	Psammomatous	Occipital	I
D3	41	F	Transitional	Planum sphenoidale	I
D4	61	F	Fibrous	Olfactory groove	I
E1	41	F	Atypical	Occipital	II
E2	66	F	Atypical	Fronto-parietal	II
E3	53	M	Atypical	Olfactory groove	II
E4	75	F	Atypical + brain invasion	Occipital	II
E5	78	F	Atypical	Petrous temporal	II
F1	75	M	Fibrous	Occipital	I	Tissue RNA
F2	56	F	Transitional	Olfactory groove	I
F3	52	F	Transitional	Frontal	I
F4	55	M	Fibrous	Thoracic	I
F5	70	M	Meningothelial	Fronto-parietal	I
F6	61	M	Meningothelial	Fronto-temporal	I
F7	63	F	Psammomatous	Sphenoid wing	I
F8	58	F	Not reported	Planum sphenoidale	I
F9	59	F	Fibrous	Posterior fossa (not specified)	I
F10	47	F	Meningothelial	Sphenoid wing	I
F11	62	F	Meningothelial	Olfactory groove	I
F12	50	F	Not reported	Frontal	I
F13	65	F	Angiomatous	Frontal	I
F14	57	F	Fibrous	Tentorial	I
F15	53	M	Transitional	Parasagittal	I
F16	56	F	Transitional	Frontal	I
F17	52	F	Secretory	Temporal	I
F18	69	M	Mixed - meningiothelial, microcystic and angiomatous	Falcine	I
F19	45	F	Transitional	Occipital	I
F20	56	Unknown	Transitional	Posterior fossa (not specified)	I
F21	51	F	Psammomatous	Frontal	I
F22	61	F	Fibrous	Olfactory groove	I
F23	27	F	Fibrous	Tentorial	I
F24	68	F	Fibrous	Tentorial	I
F25	61	F	Meningothelial	Frontal	I
F26	68	F	Fibrous	Parietal	I
G1	57	F	Atypical	Sphenoid wing	II
G2	37	F	Atypical	Falcine	II
G3	55	M	Atypical	Falcine	II
G4	70	F	Atypical	Falcine	II
G5	57	M	Atypical	Falcine	II
G6	39	F	Atypical	Parietal	II
G7	56	F	Atypical	Fronto-parietal	II
G8	39	M	Atypical	Falcine	II
G9	78	F	Atypical + bone invasion	Temporal	II
G10	49	M	Atypical	Frontal	II
G11	41	F	Atypical	Occipital	II
G12	51	F	Atypical	Frontal	II
G13	56	F	Clear cell	Parasagittal	II
G14	58	F	Atypical	Frontal and occipital tumours	II
G15	NA	M	Atypical	Fronto-parietal	II
G16	53	M	Atypical	Olfactory groove	II
G17	NA	F	Atypical	Frontal	II
G18	80	M	Atypical	Frontal	II
G19	67	F	Atypical	Fronto-parietal	II
G20	73	F	Atypical	Parasagittal	II
G21	66	M	Atypical	Frontal	II
G22	69	M	Atypical	Occipital	II
G23	62	F	Atypical	Temporal	II
H1	70	M	Transitional	Frontal	I	Cell RNA
H2	70	M	Meningothelial	Fronto-parietal	I
H3	54	M	Meningothelial	Sphenoid wing	I
H4	60	F	Meningothelial	Planum sphenoidale	I
H5	67	F	Meningothelial	Olfactory groove	I
H6	65	F	Transitional	Parasagittal	I
H7	64	F	Fibrous	Cerebello-pontine angle	I
K1	70	F	Atypical	Falcine	II
K2	78	F	Atypical + bone and brain invasion	Temporal	II
K3	41	F	Atypical	Occipital	II
K4	66	F	Atypical	Fronto-parietal	II
K5	53	M	Atypical	Olfactory groove	II
K6	75	F	Atypical + brain invasion	Occipital	II
L1	56	F	Meningothelial	Olfactory groove	I	Plasma
L2	69	F	Not reported	Petrous temporal	I
L3	58	F	Not reported	Planum sphenoidale	I
L4	39	M	Meningothelial	Sphenoid wing	I
L5	41	F	Meningothelial	Petrous temporal	I
L6	44	F	Meningothelial	Parasagittal	I
L7	61	M	Meningothelial	Fronto-temporal	I
L8	59	F	Meningothelial	Planum sphenoidale	I
L9	70	M	Meningothelial	Fronto-parietal	I
L10	50	F	Psammomatous	Tentorial	I
L11	61	F	Fibrous	Olfactory groove	I
L12	65	F	Not reported	Frontal	I
L13	37	F	Meningothelial	Petrous temporal	I
L14	37	F	Fibrous	Cerebello-pontine angle	I
L15	50	F	Metaplastic	Sphenoid wing	I
L16	66	M	Mixed - metaplastic, transitional & microcystic (sphenoid wing) and transitional (frontal)	Sphenoid wing and frontal convexity tumours	I
L17	40	F	Meningothelial	Occipital	I
L18	59	F	Not reported	Sphenoid wing	I
L19	34	F	Fibrous	Occipital	I
L20	37	F	Meningothelial + bony invasion	Spheno-orbital	I
L21	54	F	Fibrous	Parasagittal	I
L22	36	M	Fibrous	Frontal	I
L23	51	F	Transitional	Parietal	I
L24	60	F	Meningothelial	Planum sphenoidale	I
L25	56	F	Fibrous	Intraventricular	I
L26	67	M	Transitional	Parasagittal	I
L27	55	M	Fibrous	Thoracic	I
L28	69	F	Fibrous	Parietal	I
L29	49	F	Fibrous	Parietal	I
L30	52	F	Meningothelial	Sphenoid wing	I
L31	44	F	Transitional	Occipital	I
L32	69	F	Meningothelial	Posterior fossa (not specified)	I
L33	66	F	Psammomatous	Not specified/stated	I
L34	46	F	Meningothelial	Temporal	I
L35	55	F	Meningothelial	Frontal	I
L36	50	F	Transitional	Parasagittal	I
L37	44	M	Fibrous	Cerebello-pontine angle	I
L38	69	F	Meningothelial	Temporal	I
L39	58	F	Fibrous	Cavernous sinus	I
L40	64	F	Psammomatous	Frontal	I
M1	67	F	Atypical	Parietal	II
M2	73	F	Atypical	Posterior fossa (not specified)	II
M3	62	M	Chordoid	Frontal	II
M4	57	M	Atypical	Parietal	II
M5	52	F	Chordoid	Frontal	II
M6	58	M	Atypical	Frontal	II
M7	80	M	Chordoid	Frontal	II
M8	57	F	Chordoid	Frontal	II
M9	92	F	Atypical	Frontal	II
M10	78	F	Atypical	Frontal	II
M11	74	M	Atypical	Frontal	II
M12	62	F	Atypical	Posterior fossa (not specified)	II
M13	46	M	Atypical	Temporal	II
M14	67	M	Atypical + bone and brain invasion	Frontal	II
M15	43	F	Atypical	Temporal	II
M16	63	M	Fibrous + focal brain invasion	Frontal	II
M17	40	M	Atypical	Frontal	II
M18	41	M	Atypical	Skull base (not specified)	II
M19	60	F	Atypical	Frontal	II
M20	69	F	Atypical	Occipital	II
M21	54	F	Atypical	Temporal	II
M22	48	F	Metaplastic + brain invasion	Not specified/stated	II
M23	67	M	Atypical + extracranial extension	Not specified/stated	II
M24	72	F	Atypical	Frontal	II
M25	57	F	Atypical + brain invasion	Frontal	II
M26	48	M	Atypical	Intraventricular	II
M27	69	M	Atypical	Frontal	II
M28	76	F	Atypical	Frontal	II
M29	62	F	Atypical + brain invasion	Not specified/stated	II
M30	33	F	Atypical	Posterior fossa (not specified)	II
M31	74	F	Atypical	Frontal	II
M32	78	M	Atypical	Frontal	II
M33	72	F	Chordoid	Fronto-parietal	II
M34	41	F	Atypical	Occipital	II
M35	49	F	Atypical	Frontal and occipital tumours	II
M36	67	F	Atypical	Fronto-parietal	II
M37	76	M	Atypical	Falcine	II
M38	80	M	Atypical (with focal rhabdoid features)	Frontal	II
M39	62	M	Atypical	Spheno-orbital	II
M40	72	F	Atypical	Parasagittal	II
M41	62	M	Atypical	Falcine	II
M42	68	M	Atypical	Falcine	II
M43	39	M	Atypical + bone and dura invasion	Parasagittal	II
M44	63	F	Atypical	Occipital	II
M45	63	F	Chordoid + dural invasion	Fronto-parietal	II
M46	48	F	Chordoid	Spheno-orbital	II
M47	45	F	Chordoid	Occipital	II
N1	69	F	Meningothelial	Parasagittal	I	IHC
N2	65	F	Meningothelial	Olfactory groove	I
N3	37	F	Transitional	Parasagittal	I
N4	50	F	Fibrous	Posterior fossa (not specified)	I
N5	80	F	Fibrous	Fronto-parietal	I
N6	59	F	Fibrous	Cerebello-pontine angle	I
N7	37	F	Transitional	Parasagittal	I
N8	72	F	Transitional	Parasagittal	I
N9	69	F	Transitional	Parasagittal	I
N10	50	F	Fibrous	Posterior fossa (not specified)	I
O1	64	M	Atypical	Frontal	II
O2	66	M	Atypical + brain invasion	Occipital	II
O3	41	F	Atypical + brain invasion	Not specified/stated	II
O4	81	F	Atypical	Not specified/stated	II
O5	49	M	Atypical	Frontal	II
O6	39	F	Atypical	Parietal	II
O7	71	F	Atypical + brain invasion	Frontal	II
O8	66	M	Atypical	Parietal	II
O9	49	M	Atypical	Not specified/stated	II
O10	71	F	Atypical	Posterior fossa (not specified)	II
O11	71	F	Atypical	Frontal	II
Supplementary data S1: detailed clinical and demographic data for all the samples used

## Sheet: Grade I_plasma ELISA conc
Sample	Grade	New/Recurrent	Ki67/mitotic index	Methylation data	Prev. RT	Recurrence	Alive?	Fibulin 2 level (ng/ml)	FU (months)	Other info
L1	I	New	LOW	Ben 2	No	No	Yes	2.29407	36
L2	I	New	LOW	N/A	No	No	Yes	2.57509	35
L3	I	New	MIB-1 = 20% (MODERATE)	Int A	Yes	No	Yes	1.64311	35
L4	I	New	LOW	N/A	No	No	Yes	1.39576	36
L5	I	New	NO MITOSES OBSERVED	Ben 2	No	No	Yes	1.51019	34
L6	I	New	NO INCREASE	N/A	No	No	Yes	0.848057	34
L7	I	New	SIGNIFICANTLY INCREASED	Int A	No	No	Yes	0.460585	36
L8	I	New	NO INCREASE	Ben 2	No	No	Yes	1.5106	34
L9	I	New	OVERALL LOW	Int A	No	No	Yes	1.18816	35
L10	I	New	NO MITOSES SEEN	Ben 1	No	No	Yes	1.3419	34
L11	I	New	OCCASIONAL MITOTIC FIGURE SEEN	Ben 2	No	No	Yes	1.90813	34
L12	I	New	NOT EXCEEDING 3/10 HPF (RAISED)	N/A	No	No	Yes	2.28369	32
L13	I	New	VERY LOW	N/A	No	No	Yes	1.89548	33
L14	I	New	NO MITOTIC FIGURES SEEN	N/A	No	No	Yes	1.39746	33
L15	I	New	NO MITOTIC FIGURES SEEN	N/A	No	No	Yes	2.40921	33
L16	I	New	NO MITOSES SEEN	N/A	No	No	Yes	2.65603	31
L17	I	New	LOW	N/A	No	No	Yes	1.77405	32	Multiple meningiomas (R sphenoid wing, L cavernous)
L18	I	New	NO MITOTIC ACTIVITY OBSERVED	Ben 2	No	No	Yes	1.21025	31
L19	I	New	LOW (APPROX 3%)	Ben 1	No	No	Yes	2.2766	31
L20	I	New	NO MITOTIC FIGURES IDENTIFIED	N/A	No	2020-04-15	Yes	1.44818	25
L21	I	New	NOT STATED	Ben 1	No	No	Yes	2.28723	27
L22	I	New	NO MITOSES IDENTIFIED	N/A	No	No	Yes	1.47476	30
L23	I	New	NO SIGNIFICANT MITOTIC ACTIVITY OBSERVED	N/A	No	No	Yes	1.79362	23
L24	I	New	NO MITOTIC ACTIVITY IDENTIFIED	N/A	No	No	Yes	0.721416	20
L25	I	New	NO SIGNIFICANT INCREASE	Ben 1	No	No	Yes	1.70505	21
L26	I	New	Infrequent	Ben 3	No	No	Yes	2.31621	16
L27	I	New	< 4 per 10 hpf	Ben 3	No	No	Yes	1.74934	13
L28	I	New	2 per 10 hpf	N/A	No	No	Yes	0.478299	13
L29	I	New	NA	N/A	No	No	Yes	0.73049	9	Also has a parafalcine tumour
L30	I	New	< 4 per 10 hpf	N/A	No	2020-02-01	Yes	0.449183	7
L31	I	New	NO MITOTIC FIGURES OBSERVED	Ben 1	No	No	Yes	1.51904	17
L32	I	New	NO MITOTIC FIGURES IDENTIFIED	Ben 2	No	No	Yes	2.14138	17
L33	I	New	INFREQUENT	Ben 1	No	No	Yes	1.82905	19
L34	I	New	NO MITOTIC ACTIVITY	N/A	No	No	Yes	1.2069	18	Also has a cutaneous melanoma
L35	I	New	NO MITOTIC FIGURES IDENTIFIED	N/A	No	No	Yes	2.03191	17	Also has a petrous tumour
L36	I	New	NO MITOTIC ACTIVITY OBSERVED	Ben 1	No	No	Yes	2.20567	16
L37	I	New	NO EVIDENCE	N/A	No	2020-05-22	Yes	2.00722	16	Also has multiple schwanommas
L38	I	New	NO MITOTIC ACTIVITY EVIDENT	N/A	No	No	Yes	2.43262	15
L39	I	New	LOW (1%)	Ben 3	No	No	Yes	1.05846	14
L40	I	New	Slight inc - 2-3/10 HPF	N/A	N/A	N/A	N/A	1.14338	120

## Sheet: Grade II_plasma ELISA conc
Sample	Grade	New/Recurrent	Ki67/mitotic index	Methylation data	Prev. RT	Recurrence	Alive?	Fibulin 2 level (ng/ml)	FU (months)	Other info
M1	2	New	5% - 3/HPF	N/A	N	N	Alive 28/11/18	0.725953	143
M2	2	New	20% - scattered	N/A	N/A	N/A	Dead 15/10/2008	0.808511	140
M3	2	Recurrent (18/7/08)	15-20% - 9/10 HPF	N/A	N/A	2014-05-08	Alive 03/01/16	0.843972	172
M4	2	New	15% - 4/10 HPF	N/A	N	N	Dead 30/10/2017	0.804965	137
M5	2	New	5-8% - inconspic	N/A	N	N	Alive 09/04/20	0.971631	133
M6	2	New	10% - 4/10 HPF	N/A	N	N	Alive 08/08/16	1.10254	133
M7	2	New	<3% - <1/10 HPF	N/A	N/A	N	Dead 24/04/2012	3.28947	132
M8	2	New	2-3% - 0	N/A	N	N	Alive28/08/14	2.96279	126
M9	2	New	15% - 8/10 HPF	N/A	N/A	N/A	Dead 22/07/2011	1.05717	125
M10	2	New	15% - 2/10 HPS	N/A	N/A	N/A	N/A	0.921053	125
M11	2	New	10% - 4/10 HPF	N/A	N	2017-06-28	Dead 09/07/2017	1.63793	121
M12	2	New	10% - 7-10/10HPF	N/A	N/A	2011-08-04	Dead 30/08/2011	2.47278	120
M13	2	New	10% - 8-10/10 HPF	N/A	N	N	Alive 30/10/18	1.42015	113
M14	2	New	<1% - 2/10 HPF	N/A	Y	N	Alive 24/12/19	1.02995	110
M15	2	New	low - 4/10 HPF	N/A	N	N	Alive 27/02/20	1.71053	99
M16	2	New	low - 0	N/A	Y	2012-12-20	Alive 16/01/20	1.43829	145
M17	2	Recurrent	10% - 10/10 HPF	N/A	Y	2013-04-24	N/A	0.458258	113
M18	2	Recurrent	10% - 10/10 HPF	N/A	Y	2013-10-08	NA	0.808511	114
M19	2	New	mod inc - >4/10 HPF	N/A	N	2017-10-05	Alive 02/01/20	0.467332	67
M20	2	New	inc - 4/10 HPF	N/A	N	2016-05-01	Alive 17/12/19	0.862069	51
M21	2	New	low - inconspicuous	N/A	N	N	Alive 11/12/19	4.90472	4
M22	2	New	Not available	N/A	N/A	N	Alive 20/03/2020	5.25244	37
M23	2	Recurrent	diffusely elevated	N/A	Y	N	Alive 15/02/2020	4.13198	37
M24	2	New	3-5%	N/A	N/A	N	Alive 17/04/2019	1.23561	36
M25	2	New	<1%	N/A	N/A	N	Alive 06/03/2020	1.75376	36
M26	2	New	elevated	N/A	N/A	N	Alive 04/03/2020	1.68733	35
M27	2	New	10-12%	N/A	N/A	N	Dead 01/03/2019	3.29052	32	Did not die from meningioma
M28	2	New	0.15	N/A	N/A	N	Alive 15/05/2019	3.30824	31
M29	2	Recurrent	20-25%	N/A	N	N	Dead 30/10/2018	1.70948	30	Did not die from meningioma
M30	2	New	0.15	N/A	N/A	N	Alive 24/02/2020	1.20903	30
M31	2	New	Not available	N/A	N/A	N	Alive 31/07/2019	1.61647	30
M32	2	New	> 4 per 10 hpf	Int B	N	N/A	Alive Aug 2019	1.37367	37
M33	2	New	<4 per 10 hpf	N/A	N/A	N/A	Alive Dec 2019	1.10424	34
M34	2	Recurrent	Up to 4 per 10 hpf	Int A	N/A	N/A	Alive Jul 2019	1.70495	33	Stable appearances of residual tumour (Simpson 4)
M35	2	Recurrent (3 prev)	4 per 10 hpf	Mal	N/A	2017-07-22	Dead 22/5/19	6.5106	84
M36	2	Recurrent	< 3 per 10 hpf	Int A	N	N	Alive	3.36131	36
M37	2	Recurrent	hpf not stated	N/A	Y	2019-11-13	Alive	4.91744	96	Has other tumours - R parietal parasgaittal and L parietal convexity
M38	2	New	4 per 10hpf	Mal	N	N	Alive	5.83039	29
M39	2	Recurrent	Not available	Int A	Y	N	Alive	1.46643	9
M40	2	New	Not available	Int A	N	N	Alive	0.861307	7
M41	2	Recurrent (2 prev)	15 -16 per 10 hpf	N/A	Y	N	Alive	1.42415	4
M42	2	New	8 per 10hpf	Ben 3	N	N	Alive	1.16608	20
M43	2	New	6 per 10hpf	N/A	N	N	Alive	3.17853	19
M44	2	Recurrent	4 per 10 hpf	Ben 2	N/A	N/A	Alive	9.88132	216
M45	2	New	MIB 3%	N/A	N	N	Alive	3.10114	17	Has other tumours - L temporal and L parasagittal
M46	2	New	<1%	N/A	N	N	Alive	2.09494	17
M47	2	New	MIB 1%	N/A	Y	N/A	Alive	2.45098	15
