# Supplementary material for: Fibulin-2: A Novel Biomarker for Differentiating Grade II from Grade I Meningiomas
Source: Int J Mol Sci. 2021 Jan 8;22(2):560. doi: 10.3390/ijms22020560 (PMC7827565; doi:10.3390/ijms22020560)
Supplement: Supplementary file 1 [file ijms-22-00560-s001.zip › Supplementary Files/Supplementary data S1.xlsx]

## Sheet: IHC
Grade 1			Grade 2
N1	2		O1	2
N2	3		O2	3
N3	2		O3	2
N4	2		O4	2
N5	2		O5	2
N6	3		O6	3
N7	3		O7	3
N8	2		O8	3
N9	3		O9	3
N10	2		O10	3
			O11	3
Proportion strongly staining	0.4			0.64
1=weak, 2=moderate, 3=strong
1:200, using EDTA pre-treatment
